# Supplementary material for: On the Effect of Bilateral Eye Movements on Memory Retrieval in Ageing and Dementia
Source: Brain Sci. 2022 Sep 27;12(10):1299. doi: 10.3390/brainsci12101299 (PMC9599909; doi:10.3390/brainsci12101299)
Supplement: Supplementary file 1 [file brainsci-12-01299-s001.zip]

Archive with 1 entries (1 files):
- brainsci-1912907-supplementary.pdf
